# Supplementary material for: Regulation of the Zinc Deficiency Response in the Legume Model Medicago truncatula
Source: Front Plant Sci. 2022 Jun 30;13:916168. doi: 10.3389/fpls.2022.916168 (PMC9279927; doi:10.3389/fpls.2022.916168)
Supplement: Supplementary file 2 [file Table_1.XLSX]

## Sheet: Table S1
Table S1. Fabaceae F-bZIPs protein sequences and IDs. For each protein, the presence of the F-bZIP characteristic Zn-sensor motif (ZSM) is indicated. The outliers are indicated between brackets. The ZSM sequences are highlighted in bold in the sequences. The sequences were retrieved from 4 different databases and the ones used in the phylogenetic analysis are highlighted with orange color. The ge…
Plant family	Plant species	Gene name	Source genome version*	Plaza 4.5 ID	Phytozome 13 ID	LIS ID	NCBI Gene ID/ locus tag	NCBI Protein ID	ZSM	Reference	Sequences
Fabaceae	Medicago truncatula	MtFbZIP1	MtrunA17r5.0-ANR	Medtr4g073100	Medtr4g073100.1		MtrunA17_Chr4g0036971 (11438735)	XP_003607180.1	Present	MtbZIP37, Zhang et al., 2015	MEDGELDFSNQDVFSSPNMGEFQTSGSMDSFFDELLKDTHACTHTHTCNPPGPDFSHTHTCYHVHTKIVPAEDDQVGTDDTAESAEKKSSKKRPVGNKEAVRKYREKKKARAASLEDEVMKLRALNQHLMRKLQGQAALEAEVARLKCLLVDIRGRIEGEIGSFPYQKPANVNPAMNMPGSHVMNPCNVQCDDRAYCLRPDGKIAAEVASPNEEGFDGCEFESLQCMGGQNLGLKDLRGCGGGPALSNVNSQASSKRKGGSRAAKAG
		MtFbZIP2					MtrunA17_Chr3g0090531	RHN66404.1	Present		MDDGNSEVSDKLSDNVLFSNPESCSNFQTSTSLNTVTELSNSTTKTCIHTHTCNPSGPDDVYHTHTCFHTHTQVFASEDDTNSIPKRTSGNREAVKKYREKKKAETAYLEEEVKKLKLVNQQLLRKLQGQALLEAELLRLRNILVQLKGKVDNELGSFPFEKNLPCLHPHAGSSSKVNTCAYCKPHE
	Cajanus cajan		C.cajan_V1.0	C.cajan_21308.g			109798589	XP_020214508.1	Present		MDDGELDFSNQEVFSSPNMGEIPSSGSMDSFFDELLKDTHACTHTHTCNPPGPDFSHTHTCYHVHTKIVPAPAEDLVATDDTAESAEKKSSKKRPLGNKEAVRKYREKKKARAASLEDEVVKLRALNQHLMKKLQGQAALEAEIARLKCLLVDIRGRIEGEIGSFPYQKSPNANPPMANVPGSYVMNPCNVQCDDRVYCLRPGGDGKIGESESLNVEGFGGCEFENLQCLAGQNLGLKDLRACGVGQQAGSNGSSKRKGGSRAATAG
							109806412	XP_020224393.2	Present		MPKENMDDGNAEVSDKLSDNILLLNPESSSSFRASTSLNTVTELCRSSSRTCTHTHTCNPPGPDAAHTHTCYHTHTQVFAPEDDDREDTNFKQKKPSGNREAVRKYREKKKAHTAYLEEEVKKLRLVNQQLVRKLQGQALLEAELARLRSILTHLKGKIDSELGDFPFQNQCNSSYIFKEGDAGLMSSARTIGLQCQNDLPCFHPHAGSSSQVNICAYGKSMIPWEGNCQPETVDCQTDANNMTNTEGQTVETVDNFMSSTSQDG
				C.cajan_14569.g			KK1_014999	KYP59563.1	Absent (outlier)		MSSARTIGLQCQNDLPCFHPHAGSSSQVNICAYGKSMIPWEGNCQPETVDCQTDANNMTNTEGQTVETVDNFMSSTSQDG
	Cicer arietinum		ASM33114v1	Ca_24168.g			101509009	XP_004505820.1	Present	CabZIP42, Wang et al., 2015	MEDGELDFSNHEVFSSPNMGEFPSSGSMDSFFDELLKDSHACTHTHTCNPPGPDSSHTHTCYHVHTKIVPAPEEDQIGTDDTAESAEKKSKKRPTGNKEAVRKYREKKKARAASLEEEVMKLRALNQHLMRKLQGQAALEAEVARLKCLLVDIRGRIEGEIGSFPYQKPTNANPAIPNLPGSYVMNPCNVQCDDRVYCLRPGADGNIAEGVSPNGEGFDGCEFESLQCLAGQNVGIKDLHGCGVGQTLSNVNPTASIKRKGKSRAAKAG
							101513495	XP_004499761.1	Present		MDDGNSDESSSKLSDNVLFPNQESCSNFQASKTCTHTHTCNTLDAIHTHTCYHTHTQLFDTNSMPKRASGNKEAVKKYREKKKAETAYLEEEVKKLRLVNQQLVRKLQGKQLLEAELLRLRKILAQVKGKIDSEKLPTLHPHE
	Glycine max		Glycine max Wm82.a2.v1	Glyma.11G108100	Glyma.11G108100.1		778149	NP_001237296.2	Present	GmbZIP84, Zhang et al., 2018/ GmbZIP121, Liao et al., 2008	MDDGELDFSNHEVFSSPNMGELPSSGSMDSFFDELLKDTHACTHTHTCNPPGPDFSHTHTCYHVHTKIVPAPEEDQVATDDTAESAEKKSSSKKRPLGNKEAVRKYREKKKARAASLEDEVVKLRALNQHLMKKLQGQAALEAEIARLKCLLVDIRGRIEGEIGSFPYQKTTTTTPNPVAGSYVMNPCNLPCDDRVYCLHPDGRIGETAALNGEEFDGCEFENLQCLASQNLGLKDLRACGVGVGHTGSNVNSSALSKKRKGGSRAATAG
				Glyma.12G033000	Glyma.12G033000.1		780549	XP_006591924.1	Present	GmbZIP95, Zhang et al., 2018/ GmbZIP122, Liao et al., 2008	MDDGELDFSNHEVFSSPNMGELPSSGSMDSFFDELLKDTHACTHTHTCNPPGPDFSHTHTCYHVHTKIVPAPEEDHVATDDTAESAEKKSSSSKKRSLGNKEAVRKYREKKKARAASLEDEVVKLRALNQHLMKKLKGQAALEAEIARLKCLLVDIRGRIEGEIGSFPYQKPTPNANPPVANLPGSYVMNPCNLQCDDRVYCHHPYGKIGESAALNGEEFDGCEFENLQCLASQNLGLKDLRACGVGQARSNVNSSASNKRKGGSHAVTAG
				Glyma.U018600	Glyma.U018600.1/Glyma11g16050		100527780	NP_001237285.2	Present	GmbZIP73, Wang et al., 2015/ GmbZIP19, He et al., 2020	MDDGNAELSDKLSDNNVLFLNPESCSSFQASSSSRTCTHTHTCNPPGPDAAHTHTCYHTHTQVFAPEDDGRKHSNSKQKRPSGNREAVRKYREKKKAHTAYLEEEVKKLHMVNQQLVRKLQGQALLEAELARLRSILARLKGKIDSELGAWPFQKQYCNTSYIFKEGDAGLECQKNNLPCFHPHVGSSSQVNICACGKSMIPLDGNCQPEMVDCQVDANNMTSTEGQTVDNIMSSASQDG
	Trifolium pratense		Trifolium pratense v2	TPR.G2711	Tp57577_TGAC_v2_mRNA2786		L195_g028479	PNX72586.1	Present		MDDVSSEVSDKLSDNLFSNPESCSNFQASTSLNTVTELSKNTTKTCTHTHTCNPPGPDEAIHTHTCFHTHTQVFASEDDTNSRPKRTSGNREAVKKYREKKKAQTAYLEEEVKKLKMLNQQLLRKLQGQALLEAELLRLRKVFVQLKGKIDSELGSFPFQKQCFSSSVYKGDANLVSTSQPVDLELCSTETSD
				TPR.G39211	Tp57577_TGAC_v2_mRNA40548		L195_g012493	PNY15790.1	Present		MEDGELDFSNHEVFSSPNMGEFPSSGSMDSFFQELLKDSHACTHTHTCNPPGPDFSHTHTCYHVHTKIVPAEDDQVGTDDTAESEKKSKKRPVGNKEAVRKYREKKKARAASLEDEVMKLRALNQHLMRKLQGQAALEAEVARLKCLLVDIRGRIEGEIGSFPYQKPTNANPPVSNLTGSYVMNPCNVQCDDRVYCLRPGADGTIAAEGVSPNEGGFDGCEFENLQCLAGENFGLKDLHDCGVGPPLSNVNPQASSKRKGGARAAKAG
	Arachis ipaensis		Peanut Base v1.0	Araip.64P0C			107628782	XP_016186869.1	Present		MDDGELDFSNQEVFSSPNMAELPSSGSMDSFFEELLKDSHACTHTHTCNPPGPDHSHTHTCYHVHTKIVPAPSEEQVGTDDTAESAEKKSKKRPLGNREAVRKYREKKKARAASLEDEVVKLRALNQHLMRKLQSQAALEAEISRLKCLLVDIRGRIEGEIGTFPYQKPAAPAVNPPAQNLPGSYVMNPCNLQCDDRVYCLHPGADGKIAEGASLTTEGFNGCEFENLQCLASQNLALKDLPSCGVGQTVSNVNSSASNKRKGGSRAMTAG
	Vigna radiata var. radiata		Vradiata_ver6	Vradi05g17760			106760888	XP_014499813.2	Present	VrbZIP19, Wang et al., 2018	MDDGNAELSDKLSNNVLFLNPESSSSFQASASVNTVPELCRSSSRTCTHTHTCNPPGPDAAHTHTCYHTHTQIFAPEDDDHTNSKPKRPSGNREAVRKYREKKKAHTAYLEEEVKKLRLVNQQLARKLQGQAVLEAELARLRSILAHLKGKIDSDLGAFPFQKQFNSYILKEGDARTNGLQCQNKLPCFHPHAGSSSQVNICAYGKSVSSWEGNCQPEIVDCHVDANNLTSTEGQTVETVDNFLSSASQE
							106756527	XP_014494476.1	Present	VrbZIP4, Wang et al., 2018	MDDGELDFSTQEVFSSPNMGELPSSGSMDSFFDELLKDTHACTHTHTCNPPGPDFSHTHTCYHVHTKIVPAPDEDQVATDDTAESAEKKSKKRPLGNKEAVRKYREKKKARAASLEDEVVKLRALNQHLMKKLQNQAALEAEIARLKCLLVDIRGRIEGEIGSFPYQKSPNANPPVVNLPGSYVMNPCNMQCDDRVYCLHPGADGRIMENVSSLNGEEFGGCEFENLQCLANQNLGLKELRACGVGQAGSNVNSSASKRKGGSRAATAG
	Phaseolus vulgaris		Phaseolus vulgaris v2.1		Phvul.011G035700.2		18615057	XP_007131714.1	Present	PvbZIP64.2, Wang et al., 2015/ PvbZIP64.2, Ayra et al., 2018	MDDGELDFSTHEVFSSPNMGELPSSGSMDSFFDELLKDTHACTHTHTCNPPGPDFSHTHTCYHVHTKIVPAPAEDQVATDDTAESAEKKSKKRPLGNKEAVRKYREKKKARAASLEDEVVKLRALNQHLMKKLQSQAGLEAEIARLKCLLVDIRGRIEGEIGSFPYQKSPNANPPAVNLPGSYVMNPCNMQCDDRVYCGADGRIVENVSLDGEEFGGCEFENLQCLANQNLGLKELRACGAGQAGSNVNSSASKRKGGSRAATAS
					Phvul.005G034400.1		18629954	XP_007149027.1	Present		MDDGNAELSDKLSNNVLFLNPESSSSFQASASVNTVPELCRSSSRTCTHTHTCNPPGPDAAHTHTCYHSHTQIFGPEDDDDKEHTNSKPKRPSGNREAVRKYREKKKAHTAYLEEEVKKLRLVNQQLARKLQGQAHLEAELARLRSILALLKGKIDSELGAFPFQNQCSSYILKEGDAGLLSTAGTIGLRCQNGLPCFHPHAGSSSQVNICAYGKSVSPWEGNCQPEIVDCHVDANNLMSTEGQTVETVDNFLSSASQEG
					Phvul.002G110600.1		18637614	XP_007157937.1	Absent (outlier)		MVPSEIRGVNYLAPENPFLVPPNFGLLQNDIPNLHLNTLLSNFPNCHFPPSGLEFVAPHSCLSSNSTSDEADEIQFNIIDERKHRRMISNRESARRSRMRKQKHLDELWSQVVRLRTENHNLIDKLNHMSDSHDRVLQENTRLKEEASDLRQMLADMQIGTSFACTMEELEDLPCNKPGPSNQLITPADMIHE
	Lotus japonicus		Lotus genome v3.0			Lj3g3v3440330.1	/	/	Present		MEDGELDFSNHEVFSSPNIGGEIPSSGSMDSFFDELLKDTHGCTHTHTCNPPGPDFSHTHTCYHVHTKIVPVTSEDQVNNTDDTAESAENGNGDNSGSSGKKGSKKRPIGNKEAVRKYREKKKARAASLEDEVVKLRALNQHLMRKLQGQAVLEAEVARLKCLLVDIRGRIEGEIGSFPYQKSNNSNMAGVNMAGSYVMNPCNLQCEDRVYCLQSEDGRIAEGGASLNGDGFGGCEFEGIQCLAGQNLGLKDLRGCGGGQAVSNVNSAPSNKRKGGSRAATAG
						Lj0g3v0268559.1	/	/	Present		MDDGNAALSDKLSDNVLFSNPEPSNKVHASTSVNTDTVTELSCTHTHTCNPPGPDSAHTHTCYHTHTTQVFASEEDTNSKPKTASGNREAVRKYRDKKKAHTAYLEEEVKKLRLVNQQLMRKLQGQALLEAELSRLRNTLTTLKGKIDSELGSFPFQNKCSSSTFVKRDAVFPCFHQHGVSSSRVNVCACGKSMMMPWEGNCQPEIVDCQVDTNNMTCTEGQTRDTMDKFMPSASQDG
	Lupinus angustifolius		LupAngTanjil_v1.0			Lup003429	109353218	XP_019450988.1	Present		MEDGELDFSNQEVFSSPNMAEIPSSGSMDSFFEELLKENAHACSHTHTCNPPGPDFSHTHTCYHVHTKIVPASGEDQVATDDSAESSEKKSKKRPVGNREAVRKYREKKKARTASLEDEVVELRALNQHLMKKLQGQAGLEAEVARLKCLLVDIRGRIDGEIGSFPYKKPANSNLPIPNIPGSYVMDPCNIQCDDRVYCLGPGADGRVTEGASLNGEGFNGCEFENLQCELGLKDLLARGVGQTLSNVHSFASNKRKYDT
						Lup23440	TanjilG_23440	OIW05654.1	Present		MEDGELDFSNQEVFSSPNMADIPSSGSMDSFFNELLKDNAHACSHTHTCNPPGPDFSHTHTCYHVHTKIVPAPGEDQVATDDTAESAEMKSKKRPVGNREAVRKYREKKKARTASLEDEVVKLRALNQHLMKKLQGQAVLEAEVARLKCLLVDIRGRIEGEIGSFPYQKPANSNPPIPNIPGSYVVNPCNMQCDDQVYCLHPVADGRVTEGSTLNGEGFNGCEFENLQCESGLKDHHSHGVGQTLSNVRSPASNKRKGDT
						Lup017354	TanjilG_17354	OIV99544.1	Present		MEDGELDFLNQEVFSSPNMANIPSGGSMDSFFDELFKDNMHACSHTHTCNPPGPDFLHTHTCYHVHTKIVPAPGEDQVATDDTAESAEKKSKKRPVGNREAVRKYREKKKARTASLEDEVLKLRALNQYLMKKLQGQAALEAEVARLKCLLVDMRGRIEGEIGSFPYQKPANSDPPILNIPGSYVMNPCNMQCDDQVYCLQPGADGKVTEGVSLNGEEFNGCELENLQCELGLKDLHAHGVGQTLPNVCSFASNKRKVDAISNAGAWYHLPMHLWSS
						Lup031188	109347908	XP_019443567.1	Present		MDDGNAEVSDKLSDNVLSSNPESSSHYQGSTSINIATIDLPKSTRTCTHTHTCNPPGPVAAHTHTCYHTHTQVIASNDDDIKHTNSKPGRPSGNREAVRKYREKKKARTAFLEEEVEKLRLSNRELVRKLQGKAVLEAELSRLRSILSCLKGKIDNELGVFPFLKERTTSLHCQNNFPCFQPHDRN
	Pisum sativum		Pisum_sativum_v1a			Psat7g175840.1	/	/	Present		MEDGELDFSNQDVFPNPNMAEFPSSGSMDSFFDELLKDTHACTHTHTCNPPGPDSSHTHTCYHVHTKIVPASEEDQVGTDDTAESSEKKSKKRPVGNKEAVRKYREKKKARAASLEDEVTKLRALNQHLMRKLQGQAALEAEVARLKCLLVDIRGRIEGEIGSFPYQKPTNPNPSIPNLPGSYVMNPCNVQCDDRVYCHGPGADGRFAAEGVSPNEEAFDGCEFESLQCLGGQNLGLKDLHGCGVGPTMSNVNSQSSNKRKGGSRAAKAG
						Psat5g213120.2	/	/	Present		MDDGNSEVSDKLSDNVLFSNPESCSNFQASTSMNMDTELSKSTTKTCTHTHTCNPPGFDFDDSIHTHTCYHTHTRVFASEDDTNSRPKRSFGNREAVKKYREKKKAQTAYLEDEVKKLKLVNQQLVRKLQGQALLEAELLRLRKILVQLKGKVDCELGSFPFQK
Curcurbitaceae	Cucumis sativus L.		Cucumis sativus v1.0	Cucsa.234250	Cucsa.234250.1		101219501	XP_004147043.1	Present		MEDGELESSNPEVFSSSNAIELPSSCSMDSFFDEILKDTHACTHAHTCNPPGPDYSHTHTCFHVHTKIVSSPTEEKVSTDDTADSVDKKNKKRPLGNREAVRKYREKKKARAASLEDEVVRLRALNQQLLKRLQGQAALEAEISRLKCLLVDIRGRIEGEIGNFPYQKPTNSNPPNQNVSGSYMINPCNVECNDQAYCLHPGDDGKSGESALLNGQSFSACDFENLQCLANQNTGAKEPPDCGLGNTIANVNCAELNPKKGTTRTLLTFNLSSFMILQFMVVWSINYQFF
				Cucsa.370550	Cucsa.370550.1		101208161	XP_004144846.1	Present		MDDGELDFSNQDVFSSPNMEIPSSCSMDSFFDELLKDTHTCTHTHTCNPPGPDYSHTHTCFHVHTKIVPAPSEEDKVVTDDTAESTEKKSKKRPLGNREAVRKYREKKKARAASLEDEVVRLRALNQHLMKRLQGQAALEAEIARLKCLLVDIRGRIEGEIGSFPYQKAVNPNLSNPSMSGAYVMNPCNMQCEDQVYCLHPGVDGSRSSEGAVINGQSFGACEFENLQCLANHDSGSKELPGCGVGNAVSTDVSSGATKKKGGSRKETWT
	Cucumis melo		Melonomics v3.5	MELO3C013357			103490288	XP_008447959.1	Present		MDDGELDFSNQDVFSSPNIEIPSSCSMDSFFDELLKDTHTCTHTHTCNPPGPDYSHTHTCFHVHTKIVPAPSEEDKVVTDDTAESTEKKSKKRPLGNREAVRKYREKKKARAASLEDEVVRLRALNQHLMKRLQGQAALEAEIARLKCLLVDIRGRIEGEIGSFPYQKAVNPNLSNPSMPGAYVMNPCNMQCEDQVYCLHPGVDGSRSSEGAVINGQSFGACEFENLQCLANHDSGSKELPGCGVGNAVSTDISSGATKKKGGSRKETWT
				MELO3C020818			103497333	XP_016902183.1	Present		MEDGELESSNPEVFSGSNAVELPSSCSMDSFFDEILKDTHACTHAHTCNPPGPDYSHTHTCFHVHTKIVSSPTEEKLSTDDTEDSVDKKNKKRPLGNREAVRKYREKKKARAASLEDEVVRLRALNQQLLKRLQGQAALEAEVSRLKCLLVDIRGRIEGEIGSFPYQKPANSNPPNQNVSGSYMINPCNVECNDQAYCLRPGDDGKSGESTLLNGQSFSACDFENLQCLANQNTGAKEPPDCGLGNTIANVNCAELNPKKGGGVCKATKNGKC
	Citrullus lanatus		Cucurbit Genomics Database v1.0	Cla015828.g				/	Present		MDDGELDFSNQEVFSSPNMEIPSSCSMDSFFDELLKDTHTCTHTHTCNPPGPDYSHTHTCFHVHTKIVPAPSEEDKVVTDDTAESTEKKSKKRPLGNREAVRKYREKKKARAASLEDEVVRLRALNQHLMKRLQGQAALEAEIARLKCLLVDIRGRIEGEIGSFPYQKAVNPNLSNPSIPGAFVMNPCNMQCEDQVYCLHPGVDGNRSSEGAVINGQSFGACEFENPQCLANHDSGSKELPGCGVGNAVSNDISSGKKKGEN
				Cla020278.g				/	Present		MEDGELESSNPEVFSSSNAVELPSSCSMDSFFDEILKDTHACTHAHTCNPPGPDYSHTHTCFHVHTKIVSSPTEEKVSTDDTAESVDKKNKKRPLGNREAVRKYREKKKARAASLEDEVVRLRALNQQLLKRLQGQAALEAEISRLKCLLVDIRGRIEGEIGTFPYRKPANSDLPNQNVPGSYMVNPCNVQCNDQAYCLHPGDDGKSGESVSLNGQSFSACDFENLQCLANQNTGVKELPDCGLGNTISNVNCSELNPKKGKTRALNF
Rosaceae	Prunus persica			Prupe.2G025800	Prupe.2G025800.1		18786414	XP_020411771.1	Present		MDDGEVGTSDQAVDTFVDEFLKNTRTCTHTHTCNPPGPDAAHTHTCYHTHTQVLPSEDDDGAKNKEHSVPRPRRRRPSRNREAVRKYREKKKAHTAYLEEEVKKLRLLNQQLVRKIQGQAILETEFLRLKSVFLDLRGKIDHELGAFPFQNQCKTSSVPTEIDCNPQFTARAVGLCCQTDLPCFCSPVGPSMQASISTSAKAMVPVGGNCQPAVIDCQANTNEMASAVQNSTHSRNLGIIGNRS
				Prupe.8G165400	Prupe.8G165400.1		18768015	XP_007201303.1	Present		MEDGELDFSNQEMFSGPNMGGEHPSSCSMDSFFDDLLKDTHACTHTHTCNPPGPDYSHTHTCFHVHTKIVSSATGSEDKAGTDDTAESGEKKSKKRPLGNREAVRKYREKKKARAASLEDEVVRLRTLNQQLLKRLQGQAALEAEIARLKCLLVDIRGRIEGEIGSFPYQKSVNPNLPNPNIPSAYVMNPCNLQRDDQLYCLHQGADGKCGDGAVMNGQGFSGCDFENLQCLVNQDGGYKELSGCGLGNGVSNGNSSATNKRKGGARAAAAN
Poaceae	Oryza sativa ssp. japonica	OsbZIP48	Oryza sativa v7	LOC_Os06g50310	LOC_Os06g50310.1		4342078	XP_015642505.1	Present		MDDGDLDFSNPDTFLCPAVGGADPDGSCSMDSYFDDILKDTEHHACTHTHTCNPPVHDLSHTHTCVHVHTKIVSAPSDTPSDAAETAESPTENNASKKRPSGNRAAVRKYREKKKAHTASLEEEVVHLRALNQQLMKKLQNHATLEAEVSRLRCLLVDIRGRIEGEIGAFPYQRPVKNIDLVSSVDQGSYLGGAQVMNSCDFRCADQMYCSPGMQVRTMGEDGAVSGQVLGQGACDIASIQCQGAKSGSAKLPVCGAMGTMPVGCMPNSEKK
		OsbZIP49		LOC_Os01g58760	LOC_Os01g58760.1		OsJ_03780	EAZ13857.1	Present		MASGENNVEEELRKTRKPLGNREAVRKYREKKKAHAAFLEEEVKKLRTTNQQLLRRLQGHISLEAEVVRLRALLFDIRGKIDAEIGTFPFQKQCSFGSVTCTDHSPCFNTSTEVAVREESSRPTIVDCGIDGTGIISHELDIPKMVNSVDVIPSFVNSASLTE
		OsbZIP50		LOC_Os05g41540	LOC_Os05g41540.1		4339196	XP_015638714.1	Present		MDDVPSQLLFSHPEVPDSFDDFLNNITTCTHTHTCNPPGPSATMHTHTCLHTHTQVFASGSGEDDIKEDLTKTRRPLGNREAVRKYREKKKAHAAFLEEEVKKLRAANQQLLKRLQGHAALEAEVIRLRSILLDVRGKIDMEIGTFPYQKPCSVGSVACTDPGMCFNGNSEIGGVWEECSRPVGADRMIDKDGSMSQEIDIPGPVHSISMDVVGSLVTSASLSE
Amborellaceae	Amborella trichopoda		Amborella trichopoda v1.0	ATR0180G018	evm_27.model.AmTr_v1.0_scaffold00152.6		18436615	XP_006846902.1	Present		MEDGEIDFSNQDVFSRPSMEMGLGDCDDGCSMGSFFEDLFVKDIHSQSCTHTHTCNPPAGPDLAHTHTCFHVHTKILSSADPNNDDDAAATTGEEESSSINEQQKKKRPLGNKEAVRKYREKKKARAASLEDEVVHLRAMNHQLMKKLQGQAALEAEVARLKCLLVDIRGRIEGEIGSFPYTNKPPPSSSVLQHQQPLTGGGFALNSCNLEQCDNEQLQCFRPSDKSVQEDVPLHNNGGLSQGFGVCDVPAVQCGNPLIVGSSKEVGGCAYGNPLPAVVPSTSRRRRTRGTDG
				ATR0188G028	evm_27.model.AmTr_v1.0_scaffold00159.32		18440341	XP_020526664.1	Present		MDDGEVELSSEHVFLCNSDDYPMESMLDALMSKSKKKNMSEKNRITKDSSARTCTHTHTCNPPGPDSTHTHTCYHTHTTQLFSPNEEPSNSPSKPNKTSGNREAVRKYREKKKAHTAYLEEEVKKLRALNQQLLRTLQGQAMLEAEVVRLRTILMDLRGKIDGELGVSPFQRASTICGSGFKEGNCSLGSIHGVGEVGLNLVGCGDDVPPCLHPQGKVMENCEPPIISCQLANSDIASRAFSSAETQLDSLIPANEMGISGSLVASISQAE
Brassicaceae	Arabidopsis thaliana	bZIP23	Araport11	AT2G16770	AT2G16770.1		816178	NP_001324107.1	Present		MDDGELEFSNSNMGGELPSCSMDSFFDELLRDSHACTHTHTCNPPGPENTHTHTCLHVHTKILPDKVSTDDTSESSGKKRPLGNREAVRKYREKKKAKAASLEDEVMRLKAVNNQLLKRLQGQAALEAEVTRLKCLLVDIRGRIDGEIGAFPYQKPAVTNVPYSYMMHPCNMQCDVDNLYCLQNGNNGEGASMNEQGLNGCEFDQLECLANQNLAGKEIPVCSNGIGTFTVNGSGVNKRKGEPRAAKAV
		bZIP24		AT3G51960	AT3G51960.2		824359	NP_190764.2	Present		MFCCCKDCRGNQRVSNFDSLTGVFFGDLEFGPQNQRYIKMNEEEDKDQDRVTRGCSHTHSCNPPGPEDASHSHTCFHAHTHLIISQDQQENDHSDSSNKKRLCGNREAVRKYREKKKARTAYLEDEVMRLQSLNEQFLRKLQSQEMVETELIRLRALLVEMQGKIEVELCSFSFQKQCNGSGFVFKEDGCNLATSNMMCEAARVECEEGQTLHDPIQSFVPQPPPFSR
		bZIP19		AT4G35040	AT4G35040.1		829656	NP_001320139.1	Present		MEDGELDFSNQEVFSSSEMGELPPSNCSMDSFFDGLLMDTNAACTHTHTCNPTGPENTHTHTCFHVHTKILPDESDEKVSTDDTAESCGKKGEKRPLGNREAVRKYREKKKAKAASLEDEVARLRAVNQQLVKRLQNQATLEAEVSRLKCLLVDLRGRIDGEIGSFPYQKPMAANIPSFSHMMNPCNVQCDDEVYCPQNVFGVNSQEGASINDQGLSGCDFDQLQCMANQNLNGNGNGSFSNVNTSVSNKRKGGHRASRAV
Selaginellaceae	Selaginella moellendorffii		Selaginella moellendorffii (assembly v1.0)	SMO118G0015	SMO409920		9658858	XP_002969093.1	Present		MDDGEVDFSDHDIFCGASNLVCDDDHSAMESFLDEILKSTHTCTHTHTCNPPGPDKTHTHTCFHTHTQLFASPEEGSSHQKEEEDHHRPGSEALGPGSIATAATTATTAAAAPQSSKKRPLGNREAVRKYREKKKAHAAYLEEQVAQLKALNQQLVKRLQGQAALEAEVARLRALLSEFRGRIDAELGCFPFKRPCSTNGRGGGGGGGAAANGDECSPQLQALSGGFYLNSVSVPCDADVPCFHGDSTSSQPQLHGGKGAIACDYVSESCQGTLGDSEGGIQ
							9657103	XP_002973971.1	Present		MDDGEVDFSDHDIFCGASNLVCDDDHSASAMESFLDEILKSTHTCTHTHTCNPPGPDKTHTHTCFHTHTQLFASPEEGSSHQKEEEDHHRPSSEALGPGSIATAATTTATTAAAAPQSSKKRPLGNREAVRKYREKKKAHAAYLEEQVAQLKALNQQLVKRLQGQAALEAEVARLRALLSEFRGRIDAELGCFPFKRPCSTNGRGGGGGDGAAANGDECSPQLQALSGGFYLNTVSVPCDADVPCFHGDSTSSQPQLHGGKGAIACDYVSESCQGTLGDSEGGIQ
Funariaceae	Physcomitrium patens		Physcomitrium patens v3.3	Pp3c17_21620	Pp3c17_21620		112294837	XP_024401501.1	Present		MDDGELEFTDHDVFAGCSLCDLPSTPTTTGSMESFLDEILRSTHACTHTHTCNPPGPDNTHTHTCYHTHTHLFAAGEEETSADKSETLTSGHNSKKRPLGNREAVRKYREKKKAHTAYLEEQVNHLRALNQQLVKRLQGQASLESEVIRLRSILSEFRGRIDAEIGSFPVQASKCPTSTALVAKTVPNGECEVQPLSGGFCLNTVSVPCVTDVPCLHTSASGTSLSRPPMTPSSEPAKWHGNSPTSDCVPSDSTAMHMS
				Pp3c14_19470	Pp3c14_19470		112291475	XP_024394677.1	Present		MACRRRMDSPPMLCKTSADNPEGVIRGRGYQMDDGELEFTDHDVFAGCSLCDLPSTPTTMGSMENFLEEVLRSTHACTHTHTCNPPGPDNTHTHTCYHTHTHLFAAGEEDTSADKSETPTSSHNSKKRPLGNREAVRKYREKKKAHTAYLEEQVHHLRGLNQQLVKRLQGQASLESEVIRLRSLLSEFRGRIDAEIGSFPVQASKCPTSSALVTKSLPNGDCEVQSLSGGFCVNTVTVPCVTDVPCLHTATSGNSLARPPMTPSSEPAKWNRNSPMSDCVLSDSTVMHLS
* indicates the source genome version used in the phylogenetic analysis (gene ID in orange box)
